# Supplementary material for: A Method to Evaluate Genome-Wide Methylation in Archival Formalin-Fixed, Paraffin-Embedded Ovarian Epithelial Cells
Source: PLoS One. 2014 Aug 18;9(8):e104481. doi: 10.1371/journal.pone.0104481 (PMC4136734; doi:10.1371/journal.pone.0104481)
Supplement: Data S2 — The original Roche 454 data of sample O2011. (ZIP) [file pone.0104481.s002.zip]

Archive with 1 entries (1 files):
- Data S2.fna
